# Supplementary material for: RNA quality in frozen breast cancer samples and the influence on gene expression analysis – a comparison of three evaluation methods using microcapillary electrophoresis traces
Source: BMC Mol Biol. 2007 May 22;8:38. doi: 10.1186/1471-2199-8-38 (PMC1891312; doi:10.1186/1471-2199-8-38)
Supplement: Additional file 2 — GO categories. Gene ontology analysis of the 7,672 differentially expressed genes using GoMiner, with a p-value ≤ 0.05 and with ≥ 3 changed genes in each category. [file 1471-2199-8-38-S2.xls]

## Sheet: Blad1
GO ID	Total	Change	P-Value (Changed)	Per cent	Term
0004536	25	3	0.0039	12	deoxyribonuclease activity
0005581	33	3	0.0087	9.1	collagen
0030155	36	3	0.011	8.3	regulation of cell adhesion
0005830	41	3	0.0157	7.3	cytosolic ribosome (sensu Eukaryota)
0003954	45	3	0.0202	6.7	NADH dehydrogenase activity
0030659	61	4	0.0079	6.6	cytoplasmic vesicle membrane
0008654	46	3	0.0214	6.5	phospholipid biosynthesis
0016485	46	3	0.0214	6.5	protein processing
0016651	65	4	0.0099	6.2	oxidoreductase activity, acting on NADH or NADPH
0030117	50	3	0.0266	6	membrane coat
0048475	50	3	0.0266	6	coated membrane
0004519	75	4	0.016	5.3	endonuclease activity
0046467	58	3	0.0389	5.2	membrane lipid biosynthesis
0006888	59	3	0.0406	5.1	ER to Golgi vesicle-mediated transport
0005792	122	6	0.005	4.9	microsome
0050793	83	4	0.0224	4.8	regulation of development
0005201	84	4	0.0233	4.8	extracellular matrix structural constituent
0009967	90	4	0.0291	4.4	positive regulation of signal transduction
0048699	94	4	0.0334	4.3	neurogenesis
0005789	96	4	0.0357	4.2	endoplasmic reticulum membrane
0016798	96	4	0.0357	4.2	hydrolase activity, acting on glycosyl bonds
0016023	150	6	0.0132	4	cytoplasmic membrane-bound vesicle
0031988	153	6	0.0144	3.9	membrane-bound vesicle
0007249	107	4	0.0498	3.7	I-kappaB kinase/NF-kappaB cascade
0004857	221	8	0.008	3.6	enzyme inhibitor activity
0005840	172	6	0.0242	3.5	ribosome
0005794	431	14	0.0014	3.2	Golgi apparatus
0051674	226	7	0.0274	3.1	localization of cell
0006928	226	7	0.0274	3.1	cell motility
0007010	322	9	0.024	2.8	cytoskeleton organization and biogenesis
0012505	320	9	0.0232	2.8	endomembrane system
0008104	543	12	0.049	2.2	protein localization
0043234	1533	29	0.0222	1.9	protein complex
0019538	2614	48	0.0053	1.8	protein metabolism
0044267	2381	41	0.0285	1.7	cellular protein metabolism
